# Supplementary material for: Cannabis-Based Oral Emulsion for Medical Purposes to Meet the Needs of Patients: Formulation, Quality and Stability
Source: Pharmaceutics. 2022 Feb 25;14(3):513. doi: 10.3390/pharmaceutics14030513 (PMC8954602; doi:10.3390/pharmaceutics14030513)
Supplement: Supplementary file 1 [file pharmaceutics-14-00513-s001.zip]

Archive with 1 entries (1 files):
- pharmaceutics-1544895-supplementary.pdf
